# Supplementary material for: Surface Modification of PHBV Fibrous Scaffold via Lithium Borohydride Reduction
Source: Materials (Basel). 2022 Oct 25;15(21):7494. doi: 10.3390/ma15217494 (PMC9653721; doi:10.3390/ma15217494)
Supplement: Supplementary file 1 [file materials-15-07494-s001.zip]

Archive with 1 entries (1 files):
- materials-1886790-supplementary.pdf
